# Supplementary material for: In vivo lentiviral vector gene therapy to cure hereditary tyrosinemia type 1 and prevent development of precancerous and cancerous lesions
Source: Nat Commun. 2022 Aug 25;13:5012. doi: 10.1038/s41467-022-32576-7 (PMC9411607; doi:10.1038/s41467-022-32576-7)
Supplement: Supplementary file 4 — Source Data [file 41467_2022_32576_MOESM4_ESM.xlsx]

## Sheet: Table 1
Pig	Weight	Received	TU/ml	Dose (ml)	TU/kg	Sex
159	8.2	Saline
160	10.6	Saline
161	11	LV-GFP	1.27x10^9	22	2.54x10^9
158	8.4	LV-GFP	1.27x10^9	18	2.72x10^9
162	10.4	LV-huFAH	1.57x10^9	135	2.04x10^10	M	Donald
166	10.8	LV-huFAH	1.57x10^9	140	2.035x10^10	M	Mike
167	13.6	LV-huFAH	1.57x10^9	170	1.96x10^10	F	Kelly
169	11.8	LV-huFAH	1.57x10^9	150	2.00x10^10	F	Betsy
										Pig Number	Genotype	Name	Sex	Weight (kg)	Vector	TU/mL	Dose (mL)	TU/kg
										16P162	FAH-/-		M	10.4	LV-huFAH	1.57 x 109	135	2.04 x 1010
										16P166	FAH-/-		M	10.8	LV-huFAH	1.57 x 109	140	2.035 x 1010
										16P167	FAH-/-		F	13.6	LV-huFAH	1.57 x 109	170	1.96 x 1010
										16P169	FAH-/-		F	11.8	LV-huFAH	1.57 x 109	150	2.00 x 1010
										17P762	FAH-/-	LV-FAH Systemic	M	10.2	LV-huFAH	9.11 x 108	224	2.00 x 1010
										17P764	FAH-/+	LV-GFP Portal	M	9.2	LV-GFP	6.03 x 108	305	2.00 x 1010

## Sheet: Fig 1
	PI Name:	Lillegard
	IRB or IACUC #:	A00001193		For additional boxes, please add additional worksheets.
	Funding:	93164008
	Tests to perform:	Pig TNFa and Pig IL-6
Box Slot	Sample Name / Alias	Secondary Identifier	Last Name	First Name	Specimen Type	Species	Collection Date and Time mm/dd/yy 99:99 AM
Required	Required	Required	Optional	Optional	Required	Required	Optional
1	83 Pre Dose	1			Serum	Pig	2019-01-11
2	83 Pre Dose	2			Serum	Pig	2019-01-11
3	83 1 hr post	3			Serum	Pig	2019-01-11
4	83 1 hr post	4			Serum	Pig	2019-01-11
5	83 2 hr post	5			Serum	Pig	2019-01-11
6	83 2 hr post	6			Serum	Pig	2019-01-11
7	83 3 hr post	7			Serum	Pig	2019-01-11
8	83 3 hr post	8			Serum	Pig	2019-01-11
9	83 4 hr post	9			Serum	Pig	2019-01-11
10	83 4 hr post	10			Serum	Pig	2019-01-11
11	83 5 hr post	11			Serum	Pig	2019-01-11
12	83 5 hr post	12			Serum	Pig	2019-01-11
13	83 6 hr post	13			Serum	Pig	2019-01-11
14	83 6 hr post	14			Serum	Pig	2019-01-11
15	83 24 hr	15			Serum	Pig	2019-01-12
16	83 24 hr	16			Serum	Pig	2019-01-12
17	83 48 hr	17			Serum	Pig	2019-01-13
18	83 48 hr	18			Serum	Pig	2019-01-13
19	83 96 hr	19			Serum	Pig	2019-01-15
20	83 96 hr	20			Serum	Pig	2019-01-15
21	83 120 hr	21			Serum	Pig	2019-01-16
22	83 120 hr	22			Serum	Pig	2019-01-16
23	83 168 hr	23			Serum	Pig	2019-01-18
24	83 168 hr	24			Serum	Pig	2019-01-18
25	83 240 hr	25			Serum	Pig	2019-01-21
26	83 240 hr	26			Serum	Pig	2019-01-21
27	83 336 hr	27			Serum	Pig	2019-01-25
28	83 336 hr	28			Serum	Pig	2019-01-25
29	42 pre dose	29			Serum	Pig	2019-01-11
30	42 pre dose	30			Serum	Pig	2019-01-11
31	42 1 hr post	31			Serum	Pig	2019-01-11
32	42 1 hr post	32			Serum	Pig	2019-01-11
33	42 2 hr post	33			Serum	Pig	2019-01-11
34	42 2 hr post	34			Serum	Pig	2019-01-11
35	42 3 hr post	35			Serum	Pig	2019-01-11
36	42 3 hr post	36			Serum	Pig	2019-01-11
37	42 4 hr post	37			Serum	Pig	2019-01-11
38	42 4 hr post	38			Serum	Pig	2019-01-11
39	42 5 hr post	39			Serum	Pig	2019-01-11
40	42 5 hr post	40			Serum	Pig	2019-01-11
41	42 6 hr post	41			Serum	Pig	2019-01-11
42	42 6 hr post	42			Serum	Pig	2019-01-11
43	42 24 hr post	43			Serum	Pig	2019-01-12
44	42 24 hr post	44			Serum	Pig	2019-01-12
45	42 48 hr	45			Serum	Pig	2019-01-13
46	42 48 hr	46			Serum	Pig	2019-01-13
47	42 96 hr	47			Serum	Pig	2019-01-15
48	42 96 hr	48			Serum	Pig	2019-01-15
49	42 120 hr	49			Serum	Pig	2019-01-16
50	42 120 hr	50			Serum	Pig	2019-01-16
51	42 168 hr	51			Serum	Pig	2019-01-18
52	42 168 hr	52			Serum	Pig	2019-01-18
53	42 240 hr	53			Serum	Pig	2019-01-21
54	42 240 hr	54			Serum	Pig	2019-01-21
55	42 336 hr	55			Serum	Pig	2019-01-25
56	42 336 hr	56			Serum	Pig	2019-01-25
57
58
59
60
61
62
63
64
65
66
67
68
69
70
71
72
73
74
75
76
77
78
79
80
81
					MISC 3 ELISA	MISC 4 ELISA
RLIMS Id	External Participant Id	Sample Alias	Visit/Timepoint	Subject Alias	IL-6	TNFa
19030007449	83 Pre Dose	TUBE 1(Other	All		<18.8	-
		Sample Id),
		19030007449
		(Barcode_LV)
19030007450	83 Pre Dose.	TUBE 2(Other	All		-	53.6
		Sample Id),
		19030007450
		(Barcode_LV)
19030007451	83 1 hr post	TUBE 3(Other	All		<18.8	-
		Sample Id),
		19030007451
		(Barcode_LV)
19030007452	83 1 hr post.	TUBE 4(Other	All		-	41.4
		Sample Id),
		19030007452
		(Barcode_LV)
19030007453	83 2 hr post	TUBE 5(Other	All		<18.8	-
		Sample Id),
		19030007453
		(Barcode_LV)
19030007454	83 2 hr post.	TUBE 6(Other	All		-	29.8
		Sample Id),
		19030007454
		(Barcode_LV)
19030007455	83 3 hr post	TUBE 7(Other	All		<18.8	-
		Sample Id),
		19030007455
		(Barcode_LV)
19030007456	83 3 hr post.	TUBE 8(Other	All		-	28.2
		Sample Id),
		19030007456
		(Barcode_LV)
19030007457	83 4 hr post	TUBE 9(Other	All		<18.8	-
		Sample Id),
		19030007457
		(Barcode_LV)
19030007458	83 4 hr post.	TUBE 10(Other	All		-	<23.4
		Sample Id),
		19030007458
		(Barcode_LV)
19030007459	83 5 hr post	TUBE 11(Other	All		<18.8	-
		Sample Id),
		19030007459
		(Barcode_LV)
19030007460	83 5 hr post.	TUBE 12(Other	All		-	<23.4
		Sample Id),
		19030007460
		(Barcode_LV)
19030007461	83 6 hr post	TUBE 13(Other	All		<18.8	-
		Sample Id),
		19030007461
		(Barcode_LV)
19030007462	83 6 hr post.	TUBE 14(Other	All		-	<23.4
		Sample Id),
		19030007462
		(Barcode_LV)
19030007463	83 24 hr	TUBE 15(Other	All		22.4	-
		Sample Id),
		19030007463
		(Barcode_LV)
19030007464	83 24 hr.	TUBE 16(Other	All		-	58.2
		Sample Id),
		19030007464
		(Barcode_LV)
19030007465	83 48 hr	TUBE 17(Other	All		<18.8	-
		Sample Id),
		19030007465
		(Barcode_LV)
19030007466	83 48 hr.	TUBE 18(Other	All		-	82.2
		Sample Id),
		19030007466
		(Barcode_LV)
19030007467	83 96 hr	TUBE 19(Other	All		<18.8	-
		Sample Id),
		19030007467
		(Barcode_LV)
19030007468	83 96 hr.	TUBE 20(Other	All		-	89.6
		Sample Id),
		19030007468
		(Barcode_LV)
19030007469	83 120 hr	TUBE 21(Other	All		<18.8	-
		Sample Id),
		19030007469
		(Barcode_LV)
19030007470	83 120 hr.	TUBE 22(Other	All		-	64.2
		Sample Id),
		19030007470
		(Barcode_LV)
19030007471	83 168 hr	TUBE 23(Other	All		<18.8	-
		Sample Id),
		19030007471
		(Barcode_LV)
19030007472	83 168 hr.	TUBE 24(Other	All		-	55.9
		Sample Id),
		19030007472
		(Barcode_LV)
19030007473	83 240 hr	TUBE 25(Other	All		<18.8	-
		Sample Id),
		19030007473
		(Barcode_LV)
19030007474	83 240 hr.	TUBE 26(Other	All		-	38
		Sample Id),
		19030007474
		(Barcode_LV)
19030007475	83 336 hr	TUBE 27(Other	All		<18.8	-
		Sample Id),
		19030007475
		(Barcode_LV)
19030007476	83 336 hr.	TUBE 28(Other	All		-	69.6
		Sample Id),
		19030007476
		(Barcode_LV)
19030007477	42 pre dose	TUBE 29(Other	All		<18.8	-
		Sample Id),
		19030007477
		(Barcode_LV)
19030007478	42 pre dose.	TUBE 30(Other	All		-	56.9
		Sample Id),
		19030007478
		(Barcode_LV)
19030007479	42 1 hr post	TUBE 31(Other	All		<18.8	-
		Sample Id),
		19030007479
		(Barcode_LV)
19030007480	42 1 hr post.	TUBE 32(Other	All		-	42.9
		Sample Id),
		19030007480
		(Barcode_LV)
19030007481	42 2 hr post	TUBE 33(Other	All		<18.8	-
		Sample Id),
		19030007481
		(Barcode_LV)
19030007482	42 2 hr post.	TUBE 34(Other	All		-	26.7
		Sample Id),
		19030007482
		(Barcode_LV)
19030007483	42 3 hr post	TUBE 35(Other	All		<18.8	-
		Sample Id),
		19030007483
		(Barcode_LV)
19030007484	42 3 hr post.	TUBE 36(Other	All		-	<23.4
		Sample Id),
		19030007484
		(Barcode_LV)
19030007485	42 4 hr post	TUBE 37(Other	All		<18.8	-
		Sample Id),
		19030007485
		(Barcode_LV)
19030007486	42 4 hr post.	TUBE 38(Other	All		-	<23.4
		Sample Id),
		19030007486
		(Barcode_LV)
19030007487	42 5 hr post	TUBE 39(Other	All		<18.8	-
		Sample Id),
		19030007487
		(Barcode_LV)
19030007488	42 5 hr post.	TUBE 40(Other	All		-	<23.4
		Sample Id),
		19030007488
		(Barcode_LV)
19030007489	42 6 hr post	TUBE 41(Other	All		<18.8	-
		Sample Id),
		19030007489
		(Barcode_LV)
19030007490	42 6 hr post.	TUBE 42(Other	All		-	<23.4
		Sample Id),
		19030007490
		(Barcode_LV)
19030007491	42 24 hr post	TUBE 43(Other	All		40.6	-
		Sample Id),
		19030007491
		(Barcode_LV)
19030007492	42 24 hr post.	TUBE 44(Other	All		-	67.7
		Sample Id),
		19030007492
		(Barcode_LV)
19030007493	42 48 hr	TUBE 45(Other	All		<18.8	-
		Sample Id),
		19030007493
		(Barcode_LV)
19030007494	42 48 hr .	TUBE 46(Other	All		-	61
		Sample Id),
		19030007494
		(Barcode_LV)
19030007495	42 96 hr	TUBE 47(Other	All		<18.8	-
		Sample Id),
		19030007495
		(Barcode_LV)
19030007496	42 96 hr.	TUBE 48(Other	All		-	49.3
		Sample Id),
		19030007496
		(Barcode_LV)
19030007497	42 120 hr	TUBE 49(Other	All		<18.8	-
		Sample Id),
		19030007497
		(Barcode_LV)
19030007498	42 120 hr.	TUBE 50(Other	All		-	45.1
		Sample Id),
		19030007498
		(Barcode_LV)
19030007499	42 168 hr	TUBE 51(Other	All		<18.8	-
		Sample Id),
		19030007499
		(Barcode_LV)
19030007500	42 168 hr.	TUBE 52(Other	All		-	27.6
		Sample Id),
		19030007500
		(Barcode_LV)
19030007501	42 240 hr	TUBE 53(Other	All		<18.8	-
		Sample Id),
		19030007501
		(Barcode_LV)
19030007502	42 240 hr.	TUBE 54(Other	All		-	28.9
		Sample Id),
		19030007502
		(Barcode_LV)
19030007503	42 336 hr	TUBE 55(Other	All		<18.8	-
		Sample Id),
		19030007503
		(Barcode_LV)
19030007504	42 336 hr.	TUBE 56(Other	All		-	25.4
		Sample Id),
		19030007504
		(Barcode_LV)
Report

## Sheet: Fig 2 (P166)
Date	Weight	NTBC
2017-01-10	10.8	0	0	0
2017-01-11		0	0	1
2017-01-12		0	0	2
2017-01-13		0	0	3
2017-01-14		0	0	4
2017-01-15		0	0	5
2017-01-16	9.8	10	150	6
2017-01-17		10	150	7
2017-01-18		10	150	8
2017-01-19	10.8	15	150	9
2017-01-20		15	150	10
2017-01-21		15	150	11
2017-01-22		15	150	12
2017-01-23	12	0	0	13
2017-01-24		0	0	14
2017-01-25		0	0	15
2017-01-26		0	0	16
2017-01-27		0	0	17
2017-01-28		0	0	18
2017-01-29		0	0	19
2017-01-30	13	0	0	20
2017-01-31		0	0	21
2017-02-01		0	0	22
2017-02-02		0	0	23
2017-02-03	12	15	150	24
2017-02-04		15	150	25
2017-02-05		15	150	26
2017-02-06		15	150	27
2017-02-07		15	150	28
2017-02-08		15	150	29
2017-02-09		15	150	30
2017-02-10	15	0	0	31
2017-02-11		0	0	32
2017-02-12		0	0	33
2017-02-13	17	0	0	34
2017-02-14		0	0	35
2017-02-15		0	0	36
2017-02-16		0	0	37
2017-02-17		0	0	38
2017-02-18		0	0	39
2017-02-19		0	0	40
2017-02-20	18	0	0	41
2017-02-21		0	0	42
2017-02-22		0	0	43
2017-02-23		0	0	44
2017-02-24	17	0	0	45
2017-02-25		0	0	46
2017-02-26		0	0	47
2017-02-27	18	0	0	48
2017-02-28		0	0	49
2017-03-01		0	0	50
2017-03-02		0	0	51
2017-03-03	14	20	150	52
2017-03-04		20	150	53
2017-03-05		20	150	54
2017-03-06		20	150	55
2017-03-07		20	150	56
2017-03-08		20	150	57
2017-03-09		20	150	58
2017-03-10		0	0	59
2017-03-11		0	0	60
2017-03-12		0	0	61
2017-03-13	21	0	0	62
2017-03-14		0	0	63
2017-03-15		0	0	64
2017-03-16	22	0	0	65
2017-03-17		0	0	66
2017-03-18		0	0	67
2017-03-19		0	0	68
2017-03-20	23	0	0	69
2017-03-21		0	0	70
2017-03-22	23.2	0	0	71
2017-03-23		0	0	72
2017-03-24		0	0	73
2017-03-25	22	0	0	74
2017-03-26		0	0	75
2017-03-27		0	0	76
2017-03-28		0	0	77
2017-03-29	28	0	0	78
2017-03-30		0	0	79
2017-03-31		0	0	80
2017-04-01		0	0	81
2017-04-02		0	0	82
2017-04-03	29	0	0	83
2017-04-04		0	0	84
2017-04-05		0	0	85
2017-04-06		0	0	86
2017-04-07	28	0	0	87
2017-04-08		0	0	88
2017-04-09		0	0	89
2017-04-10		0	0	90
2017-04-11	24	20	150	91
2017-04-12		20	150	92
2017-04-13		20	150	93
2017-04-14		20	150	94
2017-04-15		20	150	95
2017-04-16		20	150	96
2017-04-17		20	150	97
2017-04-18	33	0	0	98
2017-04-19		0	0	99
2017-04-20		0	0	100
2017-04-21		0	0	101
2017-04-22		0	0	102
2017-04-23		0	0	103
2017-04-24	32	0	0	104
2017-04-25		0	0	105
2017-04-26		0	0	106
2017-04-27		0	0	107
2017-04-28		0	0	108
2017-04-29		0	0	109
2017-04-30		0	0	110
2017-05-01	36	0	0	111
2017-05-02		0	0	112
2017-05-03		0	0	113
2017-05-04		0	0	114
2017-05-05		0	0	115
2017-05-06		0	0	116
2017-05-07		0	0	117
2017-05-08	38	0	0	118
2017-05-09		0	0	119
2017-05-10		0	0	120
2017-05-11		0	0	121
2017-05-12		0	0	122
2017-05-13		0	0	123
2017-05-14		0	0	124
2017-05-15	39	0	0	125
2017-05-16		0	0	126
2017-05-17		0	0	127
2017-05-18		0	0	128
2017-05-19		0	0	129
2017-05-20		0	0	130
2017-05-21		0	0	131
2017-05-22	44	0	0	132
2017-05-23		0	0	133
2017-05-24		0	0	134
2017-05-25		0	0	135
2017-05-26		0	0	136
2017-05-27		0	0	137
2017-05-28		0	0	138
2017-05-29		0	0	139
2017-05-30		0	0	140
2017-05-31		0	0	141
2017-06-01	45	0	0	142
2017-06-02		0	0	143
2017-06-03		0	0	144
2017-06-04		0	0	145
2017-06-05	49	0	0	146
2017-06-06		0	0	147
2017-06-07		0	0	148
2017-06-08		0	0	149
2017-06-09		0	0	150
2017-06-10		0	0	151
2017-06-11		0	0	152
2017-06-12	55	0	0	153
2017-06-13		0	0	154
2017-06-14		0	0	155
2017-06-15		0	0	156
2017-06-16		0	0	157
2017-06-17		0	0	158
2017-06-18		0	0	159
2017-06-19	60	0	0	160
2017-06-20		0	0	161
2017-06-21		0	0	162
2017-06-22		0	0	163
2017-06-23		0	0	164
2017-06-24		0	0	165
2017-06-25		0	0	166
2017-06-26	65	0	0	167
2017-06-27		0	0	168
2017-06-28		0	0	169
2017-06-29		0	0	170
2017-06-30		0	0	171
2017-07-01		0	0	172
2017-07-02		0	0	173
2017-07-03	70	0	0	174
2017-07-04		0	0	175
2017-07-05		0	0	176
2017-07-06		0	0	177
2017-07-07		0	0	178
2017-07-08		0	0	179
2017-07-09		0	0	180
2017-07-10	76	0	0	181
2017-07-11		0	0	182
2017-07-12		0	0	183
2017-07-13		0	0	184
2017-07-14		0	0	185
2017-07-15		0	0	186
2017-07-16		0	0	187
2017-07-17	82	0	0	188
2017-07-18		0	0	189
2017-07-19		0	0	190
2017-07-20		0	0	191
2017-07-21		0	0	192
2017-07-22		0	0	193
2017-07-23		0	0	194
2017-07-24		0	0	195
2017-07-25		0	0	196
2017-07-26		0	0	197
2017-07-27	89	0	0	198
2017-07-28		0	0	199
2017-07-29		0	0	200
2017-07-30		0	0	201
2017-07-31		0	0	202
2017-08-01		0	0	203
2017-08-02		0	0	204
2017-08-03		0	0	205
2017-08-04		0	0	206
2017-08-05		0	0	207
2017-08-06		0	0	208
2017-08-07		0	0	209
2017-08-08		0	0	210
2017-08-09	92	0	0	211
2017-08-10		0	0	212
2017-08-11		0	0	213
2017-08-12		0	0	214
2017-08-13		0	0	215
2017-08-14		0	0	216
2017-08-15		0	0	217
2017-08-16		0	0	218
2017-08-17		0	0	219
2017-08-18		0	0	220
2017-08-19		0	0	221
2017-08-20		0	0	222
2017-08-21		0	0	223
2017-08-22		0	0	224
2017-08-23	105	0	0	225
2017-08-24		0	0	226
2017-08-25
2017-08-26
2017-08-27
2017-08-28
2017-08-29
2017-08-30
2017-08-31
2017-09-01
2017-09-02
2017-09-03
2017-09-04
2017-09-05
2017-09-06
2017-09-07
2017-09-08
2017-09-09
2017-09-10
2017-09-11
2017-09-12
2017-09-13
2017-09-14
2017-09-15
2017-09-16
2017-09-17
2017-09-18
2017-09-19
2017-09-20
2017-09-21
2017-09-22
2017-09-23
2017-09-24
2017-09-25
2017-09-26
2017-09-27
2017-09-28
2017-09-29
2017-09-30
2017-10-01
2017-10-02
2017-10-03
2017-10-04
2017-10-05
2017-10-06
2017-10-07
2017-10-08
2017-10-09
2017-10-10
2017-10-11
2017-10-12
2017-10-13
2017-10-14
2017-10-15
2017-10-16
2017-10-17
2017-10-18

## Sheet: Fig 2 (P167)
Date	Weight	NTBC
2017-01-10	13.6	0	0	0
2017-01-11		0	0	1
2017-01-12		0	0	2
2017-01-13		0	0	3
2017-01-14		0	0	4
2017-01-15		0	0	5
2017-01-16	11	10	150	6
2017-01-17		10	150	7
2017-01-18		10	150	8
2017-01-19	13	15	150	9
2017-01-20		15	150	10
2017-01-21		15	150	11
2017-01-22		15	150	12
2017-01-23	15.6	0	0	13
2017-01-24		0	0	14
2017-01-25		0	0	15
2017-01-26		0	0	16
2017-01-27		0	0	17
2017-01-28		0	0	18
2017-01-29		0	0	19
2017-01-30	16	0	0	20
2017-01-31		0	0	21
2017-02-01		0	0	22
2017-02-02		0	0	23
2017-02-03	14	15	150	24
2017-02-04		15	150	25
2017-02-05		15	150	26
2017-02-06		15	150	27
2017-02-07		15	150	28
2017-02-08		15	150	29
2017-02-09		15	150	30
2017-02-10	22	0	0	31
2017-02-11		0	0	32
2017-02-12		0	0	33
2017-02-13	24	0	0	34
2017-02-14		0	0	35
2017-02-15		0	0	36
2017-02-16		0	0	37
2017-02-17		0	0	38
2017-02-18		0	0	39
2017-02-19		0	0	40
2017-02-20	25	0	0	41
2017-02-21		0	0	42
2017-02-22		0	0	43
2017-02-23		0	0	44
2017-02-24	26	0	0	45
2017-02-25		0	0	46
2017-02-26		0	0	47
2017-02-27	25	0	0	48
2017-02-28		0	0	49
2017-03-01		0	0	50
2017-03-02		0	0	51
2017-03-03	24	20	150	52
2017-03-04		20	150	53
2017-03-05		20	150	54
2017-03-06		20	150	55
2017-03-07		20	150	56
2017-03-08		20	150	57
2017-03-09		20	150	58
2017-03-10		0	0	59
2017-03-11		0	0	60
2017-03-12		0	0	61
2017-03-13	30	0	0	62
2017-03-14		0	0	63
2017-03-15		0	0	64
2017-03-16	30.2	0	0	65
2017-03-17		0	0	66
2017-03-18		0	0	67
2017-03-19		0	0	68
2017-03-20	29	0	0	69
2017-03-21		0	0	70
2017-03-22	28	20	150	71
2017-03-23		20	150	72
2017-03-24		20	150	73
2017-03-25	30	20	150	74
2017-03-26		20	150	75
2017-03-27		20	150	76
2017-03-28		20	150	77
2017-03-29	34	0	0	78
2017-03-30		0	0	79
2017-03-31		0	0	80
2017-04-01		0	0	81
2017-04-02		0	0	82
2017-04-03	37	0	0	83
2017-04-04		0	0	84
2017-04-05		0	0	85
2017-04-06		0	0	86
2017-04-07	37	0	0	87
2017-04-08		0	0	88
2017-04-09		0	0	89
2017-04-10		0	0	90
2017-04-11	41	0	0	91
2017-04-12		0	0	92
2017-04-13		0	0	93
2017-04-14		0	0	94
2017-04-15		0	0	95
2017-04-16		0	0	96
2017-04-17		0	0	97
2017-04-18	47	0	0	98
2017-04-19		0	0	99
2017-04-20		0	0	100
2017-04-21		0	0	101
2017-04-22		0	0	102
2017-04-23		0	0	103
2017-04-24	50	0	0	104
2017-04-25		0	0	105
2017-04-26		0	0	106
2017-04-27		0	0	107
2017-04-28		0	0	108
2017-04-29		0	0	109
2017-04-30		0	0	110
2017-05-01	55	0	0	111
2017-05-02		0	0	112
2017-05-03		0	0	113
2017-05-04		0	0	114
2017-05-05		0	0	115
2017-05-06		0	0	116
2017-05-07		0	0	117
2017-05-08	59	0	0	118
2017-05-09		0	0	119
2017-05-10		0	0	120
2017-05-11		0	0	121
2017-05-12		0	0	122
2017-05-13		0	0	123
2017-05-14		0	0	124
2017-05-15	64	0	0	125
2017-05-16		0	0	126
2017-05-17		0	0	127
2017-05-18		0	0	128
2017-05-19		0	0	129
2017-05-20		0	0	130
2017-05-21		0	0	131
2017-05-22	70	0	0	132
2017-05-23		0	0	133
2017-05-24		0	0	134
2017-05-25		0	0	135
2017-05-26		0	0	136
2017-05-27		0	0	137
2017-05-28		0	0	138
2017-05-29		0	0	139
2017-05-30		0	0	140
2017-05-31		0	0	141
2017-06-01	76	0	0	142
2017-06-02		0	0	143
2017-06-03		0	0	144
2017-06-04		0	0	145
2017-06-05	83	0	0	146
2017-06-06		0	0	147
2017-06-07		0	0	148
2017-06-08		0	0	149
2017-06-09		0	0	150
2017-06-10		0	0	151
2017-06-11		0	0	152
2017-06-12	85	0	0	153
2017-06-13		0	0	154
2017-06-14		0	0	155
2017-06-15		0	0	156
2017-06-16		0	0	157
2017-06-17		0	0	158
2017-06-18		0	0	159
2017-06-19	88	0	0	160
2017-06-20		0	0	161
2017-06-21		0	0	162
2017-06-22		0	0	163
2017-06-23		0	0	164
2017-06-24		0	0	165
2017-06-25		0	0	166
2017-06-26	92	0	0	167
2017-06-27		0	0	168
2017-06-28		0	0	169
2017-06-29		0	0	170
2017-06-30		0	0	171
2017-07-01		0	0	172
2017-07-02		0	0	173
2017-07-03	101	0	0	174
2017-07-04		0	0	175
2017-07-05		0	0	176
2017-07-06		0	0	177
2017-07-07		0	0	178
2017-07-08		0	0	179
2017-07-09		0	0	180
2017-07-10	105	0	0	181
2017-07-11		0	0	182
2017-07-12		0	0	183
2017-07-13		0	0	184
2017-07-14		0	0	185
2017-07-15		0	0	186
2017-07-16		0	0	187
2017-07-17	115	0	0	188
2017-07-18		0	0	189
2017-07-19		0	0	190
2017-07-20		0	0	191
2017-07-21		0	0	192
2017-07-22		0	0	193
2017-07-23		0	0	194
2017-07-24		0	0	195
2017-07-25		0	0	196
2017-07-26		0	0	197
2017-07-27	118	0	0	198
2017-07-28		0	0	199
2017-07-29		0	0	200
2017-07-30		0	0	201
2017-07-31		0	0	202
2017-08-01		0	0	203
2017-08-02		0	0	204
2017-08-03		0	0	205
2017-08-04		0	0	206
2017-08-05		0	0	207
2017-08-06		0	0	208
2017-08-07		0	0	209
2017-08-08		0	0	210
2017-08-09	126	0	0	211
2017-08-10		0	0	212
2017-08-11		0	0	213
2017-08-12		0	0	214
2017-08-13		0	0	215
2017-08-14		0	0	216
2017-08-15	128	0	0	217
2017-08-16		0	0	218
2017-08-17		0	0	219
2017-08-18		0	0	220
2017-08-19		0	0	221
2017-08-20		0	0	222
2017-08-21		0	0	223
2017-08-22		0	0	224
2017-08-23	130	0	0	225
2017-08-24		0	0	226
2017-08-25		0	0	227
2017-08-26		0	0	228
2017-08-27		0	0	229
2017-08-28		0	0	230
2017-08-29		0	0	231
2017-08-30		0	0	232
2017-08-31		0	0	233
2017-09-01		0	0	234
2017-09-02		0	0	235
2017-09-03		0	0	236
2017-09-04		0	0	237
2017-09-05		0	0	238
2017-09-06	136	0	0	239
2017-09-07		0	0	240
2017-09-08		0	0	241
2017-09-09		0	0	242
2017-09-10		0	0	243
2017-09-11		0	0	244
2017-09-12		0	0	245
2017-09-13		0	0	246
2017-09-14		0	0	247
2017-09-15		0	0	248
2017-09-16		0	0	249
2017-09-17		0	0	250
2017-09-18		0	0	251
2017-09-19	138	0	0	252
2017-09-20
2017-09-21
2017-09-22
2017-09-23
2017-09-24
2017-09-25
2017-09-26
2017-09-27
2017-09-28
2017-09-29
2017-09-30
2017-10-01
2017-10-02
2017-10-03
2017-10-04
2017-10-05
2017-10-06
2017-10-07
2017-10-08
2017-10-09
2017-10-10
2017-10-11
2017-10-12
2017-10-13
2017-10-14
2017-10-15
2017-10-16
2017-10-17
2017-10-18

## Sheet: Fig 2 and Fig 3
Pig	Test	Pre	Post	Post 30 min	Post 60 min	Post 90 mins	Post 120 mins	Post 150 mins
159	WBC	11.94	9.87
	LYM	4.45	3.72
	MON	0.11	0.05
	NEU	7.38	6.09
	HGB	8.3	7.9
	PLT	396	381
	ALB	3.5	3.3
	ALP	285	267
	ALT	32	30
	AST	38	28
	BILI3	<0.1/<0.2	<0.1/<0.2
	GGT	43	42
160	WBC	10.69	10.55
	LYM	4.08	4.88
	MON	0.1	0.08
	NEU	6.51	5.59
	HGB	10.6	8.5
	PLT	445	401
	ALB	3.3	3.1
	ALP	375	362
	ALT	27	27
	AST	25	20
	BILI3	<0.1/<0.2	<0.1/<0.2
	GGT	39	37
161	WBC	15.51	12.91	5.49	10.17	16.27	17.81	18.47
	LYM	5.36	6.03	2.96	3.51	3.82	2.56	3.4
	MON	0.1	0.12	0.04	0.08	0.13	0.19	0.17
	NEU	10.05	6.76	2.49	6.59	12.32	15.06	14.91
	HGB	8	8.3	7.9	8.3	7.9	7.8	7.1
	PLT	356	365	265	353	320	194	920
	ALB	3.3	3	3.3	3.3	3	3.1	3.1
	ALP	340	307	344	357	328	341	347
	ALT	28	25	27	27	24	26	31
	AST	32	21	27	28	28	33	41
	BILI3	<0.1/<0.2	<0.1/<0.2	<0.1/<0.2	<0.1/<0.2	<0.1/<0.2	<0.1/<0.2	<0.1/<0.2
	GGT	43	55	45	39	37	37	30
158	WBC	13.77	11.16	4.02	6.59	7.82	11.36	14.58
	LYM	2.79	2.81	2.83	3.53	2.96	2.69	2.75
	MON	1.18	0.07	0.02	0.06	0.04	0.07	0.13
	NEU	9.81	8.28	1.17	3	4.82	8.6	11.71
	HGB	14.6	8.3	8.1	8.3	8.3	8.6	8.7
	PLT	481	583	383	389	366	434	270
	ALB	3.1	3	2.9	3.1	2.9	3	2.9
	ALP	281	267	275	288	281	297	290
	ALT	30	29	30	28	28	29	28
	AST	50	48	45	49	45	46	45
	BILI3	<0.1/<0.2	<0.1/<0.2	<0.1/<0.2	<0.1/<0.2	0.1/<0.2	0.1/0.2	0.2/0.2
	GGT	40	39	44	41	39	42	36
		PRE-OP 1/10/2017	2017-01-18	2017-02-22	2017-03-10	3/20/2017 (POST-MORTEM)
162	Albumin, S	3.8	3.5	3	2.7	3
	Alkaline Phosphatase, S	150	328	246	218	622
	Alanine Aminotransferase (ALT), S	58	48	62	88	106
	Aspartate Aminotransferase (AST), S	48	51	69	67	750
	Bilirubin, Direct	<0.1	<0.1	<0.1	<0.1	0.2
	Bilirubin Total, S	<0.2	<0.2	<0.2	<0.2	0.3
	Gamma Glutamyltransferase (GGT), S	55	128	203	138	174
	Ammonia, P	11	21	42	154	>1000
	PT	11.5	Clot	10.2	10.1	Clot
	INR	1	Clot	0.9	0.9	Clot
	Phenylalanine	75	38	111	47	317
	Tyrosine	927	548	169	1375	374
	Succinylacetone	Normal	Normal	Normal	Normal	Normal
	CRP
	TNF-alpha
	IL-6
	Il-8								????
		PRE-OP 1/10/2017	2017-01-18	2017-02-22	3/24/2017 (2 weeks off)	2017-06-01	2017-06-29	2017-08-23	TERMINAL (POST-MORTEM)
166	Albumin, S	3.1	3	2.3	2.7	3.2	3.3	3.2	4.2
	Alkaline Phosphatase, S	372	321	551	298	195	180	120	68
	Alanine Aminotransferase (ALT), S	86	57	99	81	68	65	48	32
	Aspartate Aminotransferase (AST), S	74	44	37	31	44	25	19	40
	Bilirubin, Direct	<0.1	<0.1	<0.1	<0.1	<0.1	<0.1	<0.1	<0.1
	Bilirubin Total, S	<0.2	<0.2	<0.2	<0.2	<0.2	<0.2	<0.2	<0.2
	Gamma Glutamyltransferase (GGT), S	83	126	126	106	166	89	66	81
	Ammonia, P	23	16	49	28	23	19	59	301
	PT	Clot	10.2	11.7	11	11.2	10.7	11.1	-
	INR	Clot	0.9	1.1	1	1	1	1	-
	Phenylalanine	57	44	91	74	68	83	116	203
	Tyrosine	802	568	193	656	79	89	86	135
	Succinylacetone	Normal	Normal	Normal	Normal	Normal	Normal
	CRP
	TNF-alpha
	IL-6
	Il-8									????
		PRE-OP 1/10/2017	2017-01-18	2017-02-22	4/24/2017 (2 weeks off)	5/4/2017 (2 weeks off)	2017-06-01	2017-06-29	2017-08-23	TERMINAL (POST-MORTEM)
167	Albumin, S	3.7	3.6	3.2	2.9	3.5	3.7	3.7	4	3.3
	Alkaline Phosphatase, S	307	216	514	170	174	135	104	61	24
	Alanine Aminotransferase (ALT), S	71	72	65	67	56	55	40	38	32
	Aspartate Aminotransferase (AST), S	Hemolyzed	71	68	23	58	35	16	20	81
	Bilirubin, Direct	<0.1	<0.1	<0.1	<0.1	<0.1	<0.1	<0.1	<0.1	<0.1
	Bilirubin Total, S	<0.2	<0.2	<0.2	<0.2	<0.2	<0.2	<0.2	<0.2	<0.2
	Gamma Glutamyltransferase (GGT), S	70	136	204	82	84	82	63	56	125
	Ammonia, P	16	15	33	<10	11	<10	10	38	207
	PT	11.1	10.3	11.7	Clot	10.4	11.8	11.1	11.7	9.1
	INR	1	0.9	1.1	Clot	0.9	1.1	1	1.1	0.8
	Phenylalanine	40	38	121	45	55	57	72	92	140
	Tyrosine	905	923	385	786	172	63	81	91	85
	Succinylacetone	Normal	Normal	Normal	Normal	Normal	Normal	Normal
	CRP
	TNF-alpha
	IL-6
	Il-8
		PRE-OP 1/10/2017	POST-MORTEM 1/11/2017
169	Albumin, S	3.6	4.2
	Alkaline Phosphatase, S	383	488
	Alanine Aminotransferase (ALT), S	68	171
	Aspartate Aminotransferase (AST), S	56	1863
	Bilirubin, Direct	<0.1	0.2
	Bilirubin Total, S	<0.2	0.4
	Gamma Glutamyltransferase (GGT), S	63	97
	Ammonia, P	22	>1000
	PT	10.6	25.2
	INR	1	2.3
	Phenylalanine	43	208
	Tyrosine	591	553
	Succinylacetone	Normal
	CRP
	TNF-alpha
	IL-6
	Il-8
AFP	0	47	73	100	114	142	170	225	TERMINAL
166	2288	587	68				1.1	0.25	<0.5
167	2690	1706		0.5	1.2	0.25	0.25	0.25	<0.5
AFP 266
Order Number	Client/Ward	Requesting Physician	Patient Name	Patient ID number	Medical Record #	Client Sample #	Age	Date Of Birth	Gender	Species	Collect Date	Collect Time	Receive Date	Receive Time	Verify Date	Verify Time	Ordered Test Name	Ordered Test ID	Type	Test Result	Result Flag	Units	Reference Range	Revised Flag	Tech ID	Patient Number	Visit Number
E802035889	R3004587	UNKDR	18P266 10OCT2018	R178368	R178368	10181912018	21	1999-01-01	N		2020-01-02	18:04:00			2020-01-02	18:14:00	Alpha-Fetoprotein, Tumor Marker, S	AFP	N	Accessioning Error	Normal	ng/mL			AMM78
E802035889	R3004587	UNKDR	18P266 10OCT2018	R178368	R178368	10181912018	21	1999-01-01	N		2020-01-02	18:04:00			2020-01-02	18:14:00	Alpha-Fetoprotein, Tumor Marker, S - Test Information	AFP	A	The testing method is an immunoenzymatic assay manufactured by Beckman Coulter Inc. and performed on the UniCel DxI 800. Values obtained with different assay methods or kits may be different and cannot be used interchangeably. Test results cannot be interpreted as absolute evidence for the presence or absence of malignant disease. Alpha-Fetoprotein values are not interpretable in pregnant females…					AMM78
E802036087	R3004587	UNKDR	03MAY2018 72	R178370	R178370	10181912160	21	1999-01-01	N		2020-01-02	18:13:00	2020-01-02	20:54:00	2020-01-02	21:33:00	Alpha-Fetoprotein, Tumor Marker, S	AFP	N	2562	Abnormal High	ng/mL	<6.0 Reference values are for non- pregnant subjects only; fetal production of AFP elevates values in pregnant women.		I/AUT
E802036087	R3004587	UNKDR	03MAY2018 72	R178370	R178370	10181912160	21	1999-01-01	N		2020-01-02	18:13:00	2020-01-02	20:54:00	2020-01-02	21:33:00	Alpha-Fetoprotein, Tumor Marker, S - Test Information	AFP	A	The testing method is an immunoenzymatic assay manufactured by Beckman Coulter Inc. and performed on the UniCel DxI 800. Values obtained with different assay methods or kits may be different and cannot be used interchangeably. Test results cannot be interpreted as absolute evidence for the presence or absence of malignant disease. Alpha-Fetoprotein values are not interpretable in pregnant females…					I/AUT
E802036143	R3004587	UNKDR	10 OCT2018 18P266	R178371	R178371	10181914146	21	1999-01-01	N		2020-01-02	19:09:00	2020-01-02	20:54:00	2020-01-02	21:34:00	Alpha-Fetoprotein, Tumor Marker, S	AFP	N	1829	Abnormal High	ng/mL	<6.0 Reference values are for non- pregnant subjects only; fetal production of AFP elevates values in pregnant women.		I/AUT
E802036143	R3004587	UNKDR	10 OCT2018 18P266	R178371	R178371	10181914146	21	1999-01-01	N		2020-01-02	19:09:00	2020-01-02	20:54:00	2020-01-02	21:34:00	Alpha-Fetoprotein, Tumor Marker, S - Test Information	AFP	A	The testing method is an immunoenzymatic assay manufactured by Beckman Coulter Inc. and performed on the UniCel DxI 800. Values obtained with different assay methods or kits may be different and cannot be used interchangeably. Test results cannot be interpreted as absolute evidence for the presence or absence of malignant disease. Alpha-Fetoprotein values are not interpretable in pregnant females…					I/AUT
E802036222	R3004587	UNKDR	18P273 72	R178373	R178373	10181912311	21	1999-01-01	N		2020-01-02	18:19:00	2020-01-02	20:53:00	2020-01-02	21:31:00	Alpha-Fetoprotein, Tumor Marker, S	AFP	N	530	Abnormal High	ng/mL	<6.0 Reference values are for non- pregnant subjects only; fetal production of AFP elevates values in pregnant women.		I/AUT
E802036222	R3004587	UNKDR	18P273 72	R178373	R178373	10181912311	21	1999-01-01	N		2020-01-02	18:19:00	2020-01-02	20:53:00	2020-01-02	21:31:00	Alpha-Fetoprotein, Tumor Marker, S - Test Information	AFP	A	The testing method is an immunoenzymatic assay manufactured by Beckman Coulter Inc. and performed on the UniCel DxI 800. Values obtained with different assay methods or kits may be different and cannot be used interchangeably. Test results cannot be interpreted as absolute evidence for the presence or absence of malignant disease. Alpha-Fetoprotein values are not interpretable in pregnant females…					I/AUT
E802036289	R3004587	UNKDR	06DEC2018 266	R178374	R178374	10181914153	21	1999-01-01	N		2020-01-02	19:08:00	2020-01-02	20:54:00	2020-01-02	21:32:00	Alpha-Fetoprotein, Tumor Marker, S	AFP	N	289	Abnormal High	ng/mL	<6.0 Reference values are for non- pregnant subjects only; fetal production of AFP elevates values in pregnant women.		I/AUT
E802036289	R3004587	UNKDR	06DEC2018 266	R178374	R178374	10181914153	21	1999-01-01	N		2020-01-02	19:08:00	2020-01-02	20:54:00	2020-01-02	21:32:00	Alpha-Fetoprotein, Tumor Marker, S - Test Information	AFP	A	The testing method is an immunoenzymatic assay manufactured by Beckman Coulter Inc. and performed on the UniCel DxI 800. Values obtained with different assay methods or kits may be different and cannot be used interchangeably. Test results cannot be interpreted as absolute evidence for the presence or absence of malignant disease. Alpha-Fetoprotein values are not interpretable in pregnant females…					I/AUT
E802036322	R3004587	UNKDR	10JUL2018 65	R178375	R178375	10181912362	21	1999-01-01	N		2020-01-02	18:23:00	2020-01-02	20:53:00	2020-01-02	21:30:00	Alpha-Fetoprotein, Tumor Marker, S	AFP	N	14 @AI51	Abnormal High	ng/mL	<6.0 Reference values are for non- pregnant subjects only; fetal production of AFP elevates values in pregnant women.		I/AUT
E802036322	R3004587	UNKDR	10JUL2018 65	R178375	R178375	10181912362	21	1999-01-01	N		2020-01-02	18:23:00	2020-01-02	20:53:00	2020-01-02	21:30:00	Alpha-Fetoprotein, Tumor Marker, S - Test Information	AFP	A	The testing method is an immunoenzymatic assay manufactured by Beckman Coulter Inc. and performed on the UniCel DxI 800. Values obtained with different assay methods or kits may be different and cannot be used interchangeably. Test results cannot be interpreted as absolute evidence for the presence or absence of malignant disease. Alpha-Fetoprotein values are not interpretable in pregnant females…					I/AUT
E802036378	R3004587	UNKDR	06AUG2018 18P266	R178376	R178376	10181912453	21	1999-01-01	N		2020-01-02	18:27:00	2020-01-02	20:54:00	2020-01-02	21:33:00	Alpha-Fetoprotein, Tumor Marker, S	AFP	N	616	Abnormal High	ng/mL	<6.0 Reference values are for non- pregnant subjects only; fetal production of AFP elevates values in pregnant women.		I/AUT
E802036378	R3004587	UNKDR	06AUG2018 18P266	R178376	R178376	10181912453	21	1999-01-01	N		2020-01-02	18:27:00	2020-01-02	20:54:00	2020-01-02	21:33:00	Alpha-Fetoprotein, Tumor Marker, S - Test Information	AFP	A	The testing method is an immunoenzymatic assay manufactured by Beckman Coulter Inc. and performed on the UniCel DxI 800. Values obtained with different assay methods or kits may be different and cannot be used interchangeably. Test results cannot be interpreted as absolute evidence for the presence or absence of malignant disease. Alpha-Fetoprotein values are not interpretable in pregnant females…					I/AUT
E802036400	R3004587	UNKDR	06AUG2018 18P266	R178377	R178377	10181912463	21	1999-01-01	N		2020-01-02	18:28:00	2020-01-02	20:53:00	2020-01-02	21:30:00	Alpha-Fetoprotein, Tumor Marker, S	AFP	N	103	Abnormal High	ng/mL	<6.0 Reference values are for non- pregnant subjects only; fetal production of AFP elevates values in pregnant women.		I/AUT
E802036400	R3004587	UNKDR	06AUG2018 18P266	R178377	R178377	10181912463	21	1999-01-01	N		2020-01-02	18:28:00	2020-01-02	20:53:00	2020-01-02	21:30:00	Alpha-Fetoprotein, Tumor Marker, S - Test Information	AFP	A	The testing method is an immunoenzymatic assay manufactured by Beckman Coulter Inc. and performed on the UniCel DxI 800. Values obtained with different assay methods or kits may be different and cannot be used interchangeably. Test results cannot be interpreted as absolute evidence for the presence or absence of malignant disease. Alpha-Fetoprotein values are not interpretable in pregnant females…					I/AUT
	Labs											Electrolytes											Amino Acids- Blood			Amino Acids- Urine
Pig MC#	Date	Alk Phos	AST	ALT	GGT	Total Bili	Direct Bili	Albumin	NH3	INR	Fibrinogen	Na	K	Cl	HCO3	BUN	Cr	Glucose	Ca	Mg	Phos	AFP	Tyrosine	SUAC	Meth	SUAC	UCr
755	2013-02-23	1200	187	123	62	0.2	0.2	3	268	2	60	139	3.5	91	32	9	0.3	43	10	2	6.2		630.5	3.845	75.4	10.4	18.8
756	2013-01-10	360	138	37	41	0.1	0.1	3.8				143	4.5	99	21	8	0.7	111	9.9	2.1	9.2		361.8	0.916
(5460)	2013-02-07	235	39	41	36	0.1	0.1	2.9		1	171	138	4	97	28	6	0.8	108	9.9	2	8.1	0.5	759.7	1.797		<0.05	35.7
Big Pig	2013-03-13	213	46	74	42	0.1	0.1	3.5	29	0.9	135	139	4.4	95	30	3	0.8	83	10	2	8.2		1135.1	1.712
	2013-04-09	219	33	56	33	0.1	0.1	3.3	10	1	144	141	4.5	98	30	8	0.9	96	10	2	7.9		750.9	1.2
	2013-05-07	215	29			0.1		3.8	35	1		143	3.9	96	17	5	1	113	10.5		8.8		1092.2	1.56
	2013-06-04	202	25			0.1		4.1	25	1		142	4.1	95	24	5	1.4	96	10.9		7.9		975.2	0.85
	2013-07-10	146	26			0.1		3.6	53	1		144	4.8	101	25	8	1.7	72	10		9.7		1053.8	1.088
	2013-08-20	131	27			0.1		3.9	75	1.1		145	4.4	100	32	6	1.6	80	10.2		8.4		874.7	1.064
	2013-09-10	138	42			0.1		3.9	18	1		142	4.5	97	31	4	1.7	83	10.1		7.8		1021	1.621
757	2013-01-10	406	90	33	54	0.1	0.1	3.4				139	4.6	99	24	7	0.5	110	9.8	2.3	8.9		534.4	0.554
(5454)	2013-02-07	298	36	57	54	0.1	0.1	2.8		1	152	136	4	94	26	4	0.5	89	9.6	2	8.3	0.5	679.5	2.317		0.27	116.3
Michael	2013-03-13	219	45	73	53	0.1	0.1	3.1	17	1	204	134	4.3	96	28	3	0.6	109	9.8	2	8.1		881.3	1.483
	2013-04-09	254	59	62	69	0.1	0.1	2.9	58	1.6	50	134	5.1	92	31	3	0.7	101	9.9	2	7.9		896	1.7
	2013-05-07	239	45			0.1		3.6	58	0.9		137	4.2	94	18	6	1.2	110	10		8.5		863.4	1.582
	2013-06-04	228	23			0.1		3.8	23	1		138	4.2	96	28	5	1.1	102	10.2		7.2		881.3	0.98
	2013-07-10	186	25			0.1		3.6	61	1		142	4.9	100	25	9	1.4	65	9.8		9.6		922.3	1.05
	2013-08-20	164	25			0.1		4	41	1		142	4.2	100	30	7	1.5	111	10.4		8.1		724.9	1.177
	2013-09-10	147	48			0.1		3.8	71	CXL		140	4.4	97	31	4	1.6	102	9.7		7.6		842.33	1.56
795	2013-06-04	588	115			0.1		1.5	382	1.7		143	4.2	104	30	7	0.3	65	8.6		7.2		737	1.54
799	2013-02-07	597	44	38	20	0.5	0.1	4.3				137	4.3	95	26	9	0.8	72	9.2	2.1	8.9	290	909.3	2.391
NA	2013-03-13	236	79	110	25	0.2	<0.1	3.4	25	0.9	176	138	4.2	96	33	6	0.7	81	9.7	2	7.8		1025.2	1.52
Bubbles	2013-04-09	229	33	91	19	0.1	0.1	2.9	10	0.9	158	141	4.1	95	34	9	0.6	89	9.9	2	7.7		1030	1.7
	2013-05-07	258	30			0.1		3.6	10	0.9		140	4.3	94	31	3	0.8	86	10.1		8.3		968.5	1.4
	2013-06-04	237	54			0.1		3.6	20	1		137	5.6	108	30	4	0.8	95	9.9		8.1		960.3	1.08
	2013-07-10	196	31			0.1		3.5	47	1		141	5	100	29	11	1.3	128	9.7		7.8		1052.8	1.273		0.0161	246.2
801	2013-02-07	CXL	69	42	37	0.3	0.1	4				137	4.2	94	24	8	0.7	72	9	2.6	10.2	1631	875.7	2.146
NA	2013-03-13	363	84	158	70	0.1	<0.1	3	201	1.6	<50	137	4.4	96	29	4	0.6	115	9.8	2.1	8		517.9	1.148
Carl	2013-04-09	284	27	129	44	0.1	0.1	2.4	10	0.9	169	137	4.1	94	31	4	0.5	134	9.6	2.1	7.6		841.8	1.3
	2013-05-07	257	36			0.1		2.8	25	1.7		137	4.2	95	29	4	0.6	103	9.2		8.2		1078.7	1.441
	2013-06-04	275	35			0.1		2.7	88	CXL		139	4.6	97	29	4	0.9	103	9.5		8		814.1	1.21
	2013-07-10	247	31			0.1		2.9	34	1		147	5	106	29	10	1.2	106	9.3		8.6		1105.3	1.279
	2013-08-20	207	23			0.1		3.3	37	1.1		143	3.8	100	33	8	1.4	120	9.6		7.7		856.9	1.239
	2013-09-10	187	43			0.1		3.2	22	1		140	4.5	96	27	5	1.5	83	9.5		8		955.96	0.997
845	2013-02-07	176	40	26	38	0.2	<0.1	3.8		1	204	140	4	97	27	4	0.5	115	10.2	2	8.7	0.5	887	1.748
(5546)	2013-03-13	204	50	91	58	0.1	<0.1	3.9	45	0.8	116	136	4.5	95	31	3	0.5	128	10.3	2.2	8.7		763.5	1.519
Blue 45	2013-04-09	156	35	74	39	0.1	0.1	3.8	10	1	181	140	4.2	96	29	3	0.5	127	10.9	1.9	8		555.8	1.8
	2013-05-07	134	28			0.1		4.6	25	0.9		142	4.3	96	29	4	0.6	106	10.9		7.9		870.3	1.606
	2013-06-04	129	34			0.1		4.6	48	1		140	4.7	94	23	5	0.9	125	11.1		7.3		765.9	1.12
	2013-07-10	100	28			0.1		4.8	48	1		150	4.8	102	28	9	0.9	82	10.8		8.6		604.8	1.21
	2013-08-20	75	12			0.1		4.9	26	1.1		144	4.4	100	31	5	1	96	11.1		7.2		570.7	1.369
	2013-09-10	69	38			0.1		4.8	23	1.1		141	4.4	96	29	5	1.1	80	10.8		7.4		797.1	1.555
846	2013-02-07	283	54	31	34	0.2	<0.1	3.5		0.9	147	144	3.8	100	28	5	0.8	108	10.5	1.9	8.7	14	1025.6	1.846
(5539)	2013-03-13	256	94	200	53	0.1	<0.1	3.8	46	1	120	138	4.2	96	33	6	0.7	81	9.7	2	7.8		1141.3	1.296
Lily	2013-04-09	177	53	150	36	0.1	0.1	3.4	13	1	151	140	4	96	25	3	0.9	104	10.2	2	8.4		797.2	1.304
	2013-05-07	184	53			0.1		4.1	18	0.9		141	4.1	95	26	4	0.9	106	10.6		8.2		1161.9	1.319
	2013-06-04	169	41			0.1		4.1	14	1.1		141	4.5	98	33	4	1	100	10.5		7.8		1084.6	1
	2013-07-10	161	39			0.1		3.2	48	1		141	4.9	99	28	11	1.1	94	9.7		8.2		1037	1.081
	2013-08-20	151	47			0.1		4.2	35	0.9		143	4	98	32	5	1.3	127	10.6		7.7		812.5	1.349
	2013-09-10	129	43			0.1		4.1	17	1		137	4.3	93	28	4	1.4	95	10		7.6		1111.79	2.122
Y47	2013-06-24	635	496			1.4		3.1	191	2.3		138	3.8	90	31	8	0.4	39	9.1		3.5		704	1.957	73
Y49	2013-06-04	336	56			0.2		3.9	21	0.9		144	4.2	102	27	4	0.5	106	10.4		8.7		865	0.71
Scott (5931)	2013-07-10	237	28			0.1		3.4	56	1.1		147	4.8	101	20	12	0.7	90	10		8.7		670	1.554
	2013-07-30	244	29			0.1		3.1	20	1		141	4.9	93	27	10	0.8	137	10.3		8.4		1051.8	1.513
	2013-08-20	213	23			0.1		3.6	106	0.9		141	3.6	97	28	3	0.7	106	9.8		8.2		785.8	1.279
Y51	2013-06-21	920	348			1.3		3.6	1200	1.2		133	15.5	89	26	12	0.5	2	11.1		16.2		639.4	2.852	313.2	2.36	5.4
Y126	2013-07-09	1898	164			3		2.8	890	1.9		146	3.9	102	27	8	0.3	9	9.8		5.4		886.4	3.242	582
Y127	2013-07-07	1361	247			2.4		2.3	368	1.8		136	4	95	31	12	0.3	8	9.1		5.5		620.4	2.72	267
Y129	2013-07-10	508	75			0.1		2.8	39	1		148	4.7	101	30	6	0.4	81	11.1		8.5		1229.9	1.266
(2201)	2013-07-30	449	56			0.1		2.8	23	0.8		141	4.6	102	32	8	0.5	107	10.3		7		754.8	1.538
Y130	2013-07-10	520	78			0.1		2.7	58	1		142	5.2	99	23	5	0.4	99	10.6		8.9		1044.2	1.722
(2207)	2013-07-30	332	71			0.1		2.8	53	1		142	4.4	98	20	9	0.6	104	11.1		7.9		789.9	1.843
	2013-08-26	211	50			0.1		2.8	122	CXL		141	3.7	99	29	7	0.7	54	10.1		6.3		685.7	1.72
Y131	2013-07-10	389	57			0.1		2.5	49	1		139	4.5	98	28	3	0.6	81	10.4		7.1		1102.3	1.65
(2230)	2013-07-30	202	61			0.1		2.2	25	0.9		145	4.9	105	28	10	0.8	99	10		7.6		1014.1	1.494
	2013-08-26	212	47			0.1		2.1	32	1		139	6.9	97	30	7	0.8	85	10.1		6.9		785.1	2.346
Y132	2013-07-10	582	83			0.1		2.8	115	1.1		146	4.8	99	31	2	0.7	84	10.4		8.9		940.2	2.076
(2204)	2013-07-30	277	42			0.1		2.7	10	1.1		145	4.4	102	32	13	0.7	86	9.9		7.9		1139.6	1.524
Y133	2013-07-10	279	44			0.1		3	50	1		141	4.5	99	26	4	0.8	127	10.2		7.3		948.2	1.412
(2231)	2013-07-30	326	41			0.1		2.5	10	1		140	5	99	26	12	0.8	100	9.7		7.9		842.6	1.81
	2013-09-03	319	147			0.1		2.4	87	1.1		140	4.3	101	28	5	0.6	83	9.6		5.5		669.58	2.871
Y134	2013-07-10	514	90			0.1		3.1	66	0.8		138	5	98	26	7	0.6	105	10.6		9.4		1247.5	1.409
(2210)	2013-07-30	285	39			0.1		2.9	10	1		141	5.1	102	27	11	0.6	102	10.5		9.4		1304.4	2.004
Y135	2013-07-10	231	55			0.1		2.8	58	CXL		145	5.3	99	26	4	0.6	106	10.6		7.9		925.5	1.341
(2229)	2013-07-30	237	59			0.1		2.6	19	1		136	4.8	94	22	10	0.7	91	9.8		8.4		1131.2	2.003
	2013-09-03	202	58			0.1		2.6	42	1		137	4.2	99	25	6	0.6	72	9.6		4.5		317.74	3.105
Y48 (5930)	2013-06-24	379	64			0.1		3.1	109	0.9		144	4.6	98	28	8	0.7	108	10.1		11.2		130.4	1.029	50.2	0.00283	18.5
Y50 (5936)	2013-06-04		29			0.1		3.8	29	1		144	4	103	27	5	0.8	100	10.3		9.4		855.7	0.87

## Sheet: Fig 3
Pig ID	Date Tissue Obtained	Section	% FAH+	Mean
162	3/10/2017 (Biopsy)	Liver (middle)	13.0426	13.0426
	3/20/2017 (Necropsy)	Liver - RMPI	6.91761	9.38658
		Liver - RLPS	9.38062
		Liver - RLPI	11.8615
166	8/23/2017 (Biopsy)	Liver - B	69.8446	69.3302
		Liver - A	68.8158
	12/13/2017 (Necropsy)	RMAI	87.26	87.54
		RLPI	82.5
		LMAS	90.74
		LLAI	89.66
167	8/23/2017 (Biopsy)	Liver - A	78.2614	78.2614
	12/13/2017 (Necropsy)	RMPI	83.4	83.5175
		RLAI	74.17
		LMAS	88.37
		LLPI	88.13

## Sheet: Supplementary Fig 6
	Positive	Total	Positive	Total	Positive	Total	Positive	Total	Positive	Total	Positive	Total	Positive	Total	Positive	Total	Positive	Total	Positive	Total	Positive	Total	Positive	Total	Positive	Total	Positive	Total	Positive	Total	Positive	Total	Positive	Total	Positive	Total	Positive	Total	Positive	Total
Aperio #	39061		39060		39059		39058		39057		39056		39055		39054		39053		39052		39051		39050		39049		39048		39047		39046		39045		39044		39043		39042
	169 LLAI	2017-01-11	169 RMAS	2017-01-11	169 RLAI	2017-01-11	169 LMPI	2017-01-11	162 Left	2017-03-20	162 Right	2017-03-20	166 RLPI	2017-12-13	166 LMAS	2017-12-13	167 RLAI	2017-12-13	166 LLPI	2017-12-13	166 Biopsy 2	2017-11-15	166 Biopsy 1	2017-08-23	167 Biopsy 2	2017-11-15	167 Biopsy 1	2017-08-23	266 LLS	Cancer Pig	266 LMS	Cancer Pig	266 Biopsy 2	Cancer Pig	266 Biopsy 1	Cancer Pig	Pig 49 RL		WT Sow
	Ki-67		Ki-67		Ki-67		Ki-67		Ki-67		Ki-67		Ki-67		Ki-57		Ki-67		Ki-67		Ki-67		Ki-67		Ki-67		Ki-67		Ki-67		Ki-67		Ki-67		Ki-67		Ki-67		Ki-67
	0	24	0	26	0	28	0	23	10	30	5	25	0	12	0	18	2	27	2	27	1	23	4	28	3	27	3	38	12	44	8	22	2	33	7	24	1	24	1	29
	0	27	0	31	0	18	0	24	7	30	2	30	0	20	0	18	0	29	2	30	1	21	1	28	2	31	1	38	5	23	0	12	5	33	5	23	0	26	1	27
	0	23	0	30	1	25	0	23	3	22	10	29	1	23	1	16	1	32	1	32	3	20	0	21	2	35	1	36	8	39	4	19	6	43	3	23	1	18	2	31
	0	22	0	30	0	22	0	30	2	22	6	29	1	21	0	23	1	35	0	23	2	27	2	24	7	31	2	42	7	42	9	27	6	31	3	30	1	27	2	21
	0	27	0	32	1	24	0	24	8	28	5	28	1	22	1	23	3	26	1	27	0	23	2	27	4	42	2	40	2	29	6	24	3	26	7	31	2	25	1	26
	0	22	0	32	0	29	0	21	5	32	5	27	1	19	1	18	2	31	2	27	1	26	3	24	5	34	3	34	6	42	8	30	5	35	3	31	1	20	1	30
	0	26	0	21	0	19	0	27	4	31	7	22	1	16	1	14	1	32	2	29	3	25	3	28	3	35	4	38	7	33	6	26	6	26	7	37	0	28	0	27
	0	25	0	23	0	32	0	20	8	41	6	34	0	16	1	20	1	29	1	19	2	28	2	29	5	34	2	33	6	39	7	23	0	36	5	34	1	23	1	31
	0	20	0	30	1	21	0	27	4	36	8	29	1	25	1	20	0	21	3	27	1	22	1	28	4	28	5	33	7	26	5	43	1	24	7	41	0	29	0	22
	0	24	0	27	0	27	0	27	6	40	7	28	2	16	1	22	1	34	1	29	2	25	2	27	5	62	3	33	4	47	3	24	3	30	10	28	0	19	1	26
	0	240	0	282	3	245	0	246	57	312	61	281	8	190	7	192	12	296	15	299	16	240	20	264	40	359	26	365	64	364	56	250	37	317	57	302	7	239	10	270
		0		0		0.0123		0		0.1827		0.2799		0.0421		0.0365		0.0405		0.0502		0.0667		0.075		0.1114		0.0712		0.1758		0.224		0.1167		0.1887		0.0292		0.037
	TUNEL		TUNEL		TUNEL		TUNEL		TUNEL		TUNEL		TUNEL		TUNEL		TUNEL		TUNEL		TUNEL		TUNEL		TUNEL		TUNEL		TUNEL		TUNEL		TUNEL		TUNEL		TUNEL		TUNEL
	1	14	0	19	1	28	1	21	0	21	0	26	0	28	0	26	0	23	0	31	1	29	1	21	1	27	0	24	1	18	2	17	0	18	0	25	0	18	0	22
	0	16	1	20	1	26	2	26	1	27	1	24	0	21	0	25	1	28	0	29	0	15	0	22	2	23	1	26	1	19	0	23	1	13	0	25	0	23	3	22
	1	15	1	20	2	22	0	24	0	32	2	20	1	26	1	24	1	23	1	25	0	20	0	19	0	24	0	25	2	16	1	17	0	20	1	22	0	22	0	26
	1	14	0	21	3	21	2	27	0	23	1	27	0	25	0	25	0	21	0	21	0	28	0	17	0	20	0	20	0	18	1	21	1	24	1	18	0	23	0	23
	1	14	1	25	1	20	1	30	1	21	0	26	1	24	0	22	0	25	0	28	0	26	0	21	1	30	0	24	0	21	0	22	0	21	0	19	0	28	0	20
	1	21	2	22	2	22	2	27	1	25	1	24	1	26	0	31	1	23	0	27	0	19	1	24	0	26	1	23	2	18	0	20	1	12	0	15	1	26	0	22
	1	24	2	24	2	20	3	25	1	29	0	27	0	25	0	23	1	29	0	31	1	24	1	24	1	26	0	27	0	15	1	21	1	19	2	22	1	22	0	22
	3	23	0	19	1	17	1	30	1	28	1	26	1	29	1	25	0	24	2	30	0	21	0	25	3	24	1	19	0	16	0	21	0	16	1	23	1	24	1	24
	2	19	1	25	1	20	0	26	1	24	1	25	0	26	0	24	1	29	0	25	0	26	0	22	0	19	0	17	0	15	2	27	0	17	0	21	0	23	0	24
	0	17	1	25	1	25	2	28	1	27	1	22	0	21	0	28	2	23	0	26	0	23	0	22	0	25	1	23	1	17	0	18	0	21	0	25	1	23	1	26
	11	177	9	220	15	221	14	264	7	257	8	247	4	251	2	253	7	248	3	273	2	231	3	217	8	244	4	228	7	173	7	207	4	181	5	215	4	232	5	231
		0.0621		0.0409		0.0714		0.053		0.0272		0.0324		0.0159		0.0079		0.0282		0.011		0.0087		0.0138		0.0328		0.0175		0.0405		0.0338		0.0221		0.0233		0.0172		0.0216
	For each sample, 10 high powered fields at 40x magnification were counted. All fields were 100 um x 100 um with positive and total cells hand counted. Only hepatocytes were counted, stromal cells as well as billiary epithelial cells were excluded.
